# Supplementary material for: DLL3 Expression in Neuroendocrine Carcinomas and Neuroendocrine Tumours: Insights From a Multicentric Cohort of 1294 Pulmonary and Extrapulmonary Neuroendocrine Neoplasms
Source: Endocr Pathol. 2025 Mar 28;36(1):9. doi: 10.1007/s12022-025-09854-3 (PMC11953094; doi:10.1007/s12022-025-09854-3)
Supplement: Supplementary file 5 — Supplementary file5 Overview of the cohort and DLL3 expression in different NEN (corresponding to Figure 1). (XLSX 17 KB) [file 12022_2025_9854_MOESM5_ESM.xlsx]

## Sheet: Blatt1
	Supplementary Table 1					DLL3 expression groups
						DLL3 negative (IRS0-1)	DLL3 weak (IRS2-3)	DLL3 moderate (IRS4-8)	DLL3 strong (IRS9-12)
					Overall n (%)
					1294 (100%)	994 (76.8%)	62 (4.8%)	76 (5.9%)	162 (12.5%)
	Tumour types
	NET				980 (75.7%)	881 (89.9%)	37 (3.8%)	28 (2.9%)	34 (3.5%)
				NET G1	693 (70.7%)	664 (95.8%)	19 (2.7%)	8 (1.2%)	2 (0.3)
				NET G2	137 (14.0%)	131 (95.6%)	4 (2.9%)	1 (0.7%)	1 (0.7%)
				NET G3	15 (1.5%)	7 (46.7%)	5 (33.3%)	2 (13.3%)	1 (6.7%)
				TC	96 (9.8%)	59 (61.5%)	6 (6.3%)	13 (13.5%)	18 (18.8%)
				AC	39 (4.0%)	20 (51.3%)	3 (7.7%)	4 (10.3%)	12 (30.8%)
	NEC				314 (24.3%)	113 (36.0%)	25 (8.0%)	48 (15.3%)	128 (40.8%)
				LCNEC	131 (41.7%)	49 (37.4%)	9 (6.9%)	20 (15.3%)	53 (40.5%)
				SCNEC	112 (35.7%)	22 (19.6%)	7 (6.3%)	19 (17.0%)	64 (57.1%)
				MiNEN	56 (17.8%)	40 (71.4%)	4 (7.1%)	3 (5.4%)	9 (16.1%)
				MCC	15 (4.8%)	2 (13.3%)	5 (33.3%)	6 (40.0%)	2 (13.3%)
	Simplified tumour localisation
	NET				980 (75.5%)	881 (89.9%)	37 (3.8%)	28 (2.9%)	34 (3.5%)
				GEP-NET	845 (86.2%)	802 (94.9%)	28 (3.3%)	11 (1.3%)	4 (0.5%)
				pulmonary carcinoids	135 (13.8%)	79 (58.5%)	9 (6.7%)	17 (12.6%)	30 (22.2%)
				TC	96 (71.1%)	59 (61.5%)	6 (6.3%)	13 (13.5%)	18 (18.8%)
				AC	39 (28.9%)	20 (51.3%)	3 (7.7%)	4 (10.3%)	12 (30.8%)
	NEC				314 (24.3%)	113 (36.0%)	25 (8.0%)	48 (15.3%)	128 (40.8%)
				pulmonary NEC	166 (52.9%)	36 (21.7%)	12 (7.2%)	26 (15.7%)	92 (55.4%)
				pulmonary SCNEC	91 (54.8%)	15 (16.5%)	6 (6.6%)	17 (18.7%)	53 (58.2%)
				pulmonary LCNEC	62 (37.3%)	15 (24.2%)	6 (9.7%)	8 (12.9%)	33 (53.2%)
				pulmonary MiNEN	13 (7.8%)	6 (46.2%)	0 (0.0%)	1 (7.7%)	6 (46.2%)
				GEP-NEC	133 (42.4%)	75 (56.4%)	8 (6.0%)	16 (12.0%)	34 (25.6%)
				GEP-SCNEC	21 (15.8%)	7 (33.3%)	1 (4.8%)	2 (9.5%)	11 (52.4%)
				GEP-LCNEC	69 (51.9%)	34 (49.3%)	3 (4.3%)	12 (17.4%)	20 (29.0%)
				GEP-MiNEN	43 (32.3%)	34 (79.1%)	4 (9.3%)	2 (4.7%)	3 (7.0%)
				Skin-NEC	15 (4.8%)	2 (13.3%)	5 (33.3%)	6 (40.0%)	2 (13.3%)
	Detailed tumour localisation
	NET (including TC/AC)				980 (75.5%)	881 (89.9%)	37 (3.8%)	28 (2.9%)	34 (3.5%)
		GEP-NEN	845 (86.2%)	Stomach/GEJ	31 (3.2%)	29 (93.5%)	2 (6.5%)	0 (0.0%)	0 (0.0%)
				Duodenum	31 (3.2%)	28 (90.3%)	1 (3.2%)	1 (3.2%)	34 (3.5%)
				Jejunum/Ileum	465 (47.4%)	465 (100.0%)	0 (0.0%)	0 (0.0%)	0 (0.0%)
				Appendix	81 (8.3%)	69 (85.2%)	6 (7.4%)	6 (7.4%)	0 (0.0%)
				Caecum	27 (2.8%)	27 (100.0%)	0 (0.0%)	0 (0.0%)	0 (0.0%)
				Rectum	28 (2.9%)	19 (67.9%)	9 (32.1%)	0 (0.0%)	0 (0.0%)
				Pancreticobiliary	182 (18.6%)	165 (90.7%)	10 (5.5%)	4 (2.2%)	3 (1.6%)
				Lung	135 (13.8%)	79 (58.5%)	9 (6.7%)	17 (12.6%)	30 (22.2%)
	NEC (including MiNEN)				314 (24.3%)	113 (36.0%)	25 (8.0%)	48 (15.3%)	128 (40.8%)
		GEP-NEN	133 (42.4%)	Stomach/GEJ	56 (17.8%)	38 (67.9%)	3 (5.4%)	7 (12.5%)	8 (14.3%)
				Duodenum	2 (0.6%)	0 (0.0%)	0 (0.0%)	0 (0.0%)	2 (100.0%)
				Jejunum/Ileum	3 (1.0%)	2 (66.6%)	0 (0.0%)	0 (0.0%)	1 (33.3%)
				Appendix	1 (0.3%)	0 (0.0%)	0 (0.0%)	0 (0.0%)	1 (100.0%)
				Caecum	10 (3.2%)	7 (70.0%)	0 (0.0%)	0 (0.0%)	3 (30.0%)
				Colon	30 (9.6%)	16 (53.3%)	3 (10.0%)	6 (20.0%)	5 (16.7%)
				Rectum	17 (5.4%)	8 (47.1%)	0 (0.0%)	2 (11.8%)	7 (41.2%)
				Pancreticobiliary	14 (4.5%)	4 (28.6%)	2 (14.3%)	1 (7.1%)	7 (50.0%)
				Lung	166 (52.9%)	36 (21.7%)	12 (7.2%)	26 (15.7%)	92 (55.4%)
				Skin	15 (4.8%)	2 (13.3%)	5 (33.3%)	6 (40.0%)	2 (13.3%)
	Non-neuroendocirne carcinomas				479 (100%)	473 (98.7%)	3 (0.6%)	3 (0.6%)	0 (0.0%)
	Colorectal adenocarcinoma				239 (49.9%)	239 (100.0%)	0 (0.0%)	0 (0.0%)	0 (0.0%)
	Pancratic adenocarcinoma				91 (19.0%)	91 (100.0%)	0 (0.0%)	0 (0.0%)	0 (0.0%)
	Gastric adenocarcinoma				69 (14.4%)	67 (97.1%)	2 (2.9%)	0 (0.0%)	0 (0.0%)
	NSCLC				80 (16.7%)	76 (94.9%)	1 (1.3%)	3 (3.8%)	0 (0.0%)
