# Supplementary material for: DLL3 Expression in Neuroendocrine Carcinomas and Neuroendocrine Tumours: Insights From a Multicentric Cohort of 1294 Pulmonary and Extrapulmonary Neuroendocrine Neoplasms
Source: Endocr Pathol. 2025 Mar 28;36(1):9. doi: 10.1007/s12022-025-09854-3 (PMC11953094; doi:10.1007/s12022-025-09854-3)
Supplement: Supplementary file 6 — Supplementary file6 Overview of DLL3 expression in metastases and comparison to their DLL3 expression in primary tumour. (XLSX 15 KB) [file 12022_2025_9854_MOESM6_ESM.xlsx]

## Sheet: Blatt1
	Supplementary Table 2			DLL3 expression groups in metastases
				DLL3 negative (IRS0-1)	DLL3 weak (IRS2-3)	DLL3 moderate (IRS4-8)	DLL3 strong (IRS9-12)
			Overall n (%)
			67 (100%)	48 (71.6%)	3 (4.5%)	1 (1.5%)	15 (22.4%)
	Localisation of metastasis
		Liver	30 (44.8%)	21 (70.0%)	1 (3.3%)	1 (3.3%)	7 (23.3%)
		Lymph nodes	32 (47.8%)	25 (78.1%)	2 (6.3%)	0 (0.0%)	5 (15.6%)
		others (soft tissue, peritoneum, adrenal gland)	5 (7.5%)	2 (40.0%)	0 (0.0%)	0 (0.0%)	3 (60.0%)
	Metastatic tumour types
	NET		51 (76.1%)	45 (88.2%)	0 (0.0%)	1 (2.0%)	5 (9.8%)
		NET G1	36 (70.6%)	35 (97.2%)	0 (0.0%)	1 (2.8%)	0 (0.0%)
		NET G2	8 (15.7%)	8 (100.0%)	0 (0.0%)	0 (0.0%)	0 (0.0%)
		NET G3	2 (3.9%)	1 (50.0%)	0 (0.0%)	0 (0.0%)	2 (50.0%)
		TC	2 (3.9%)	0 (0.0%)	0 (0.0%)	0 (0.0%)	2 (100.0%)
		AC	3 (5.9%)	1 (33.3%)	0 (0.0%)	0 (0.0%)	2 (66.7%)
	NEC		16 (23.9%)	3 (18.8%)	3 (18.8%)	0 (0.0%)	10 (22.4%)
		LCNEC	3 (18.8%)	1 (33.3%)	0 (0.0%)	0 (0.0%)	2 (66.7%)
		SCNEC	8 (50.0%)	0 (0.0%)	0 (0.0%)	0 (0.0%)	8 (100.0%)
		MiNEN	5 (31.3%)	2 (40.0%)	3 (60.0%)	0 (0.0%)	0 (0.0%)
	Localisation of primary tumour
	pulmonary NEN		13 (19.4%)	2 (15.4%)	0 (0.0%)	0 (0.0%)	11 (84.6%)
		pulmonary carcinoids	5 (38.5%)	1 (20.0%)	0 (0.0%)	0 (0.0%)	4 (80.0%)
		TC	2 (0.4%)	0 (0.0%)	0 (0.0%)	0 (0.0%)	2 (100.0%)
		AC	3 (0.6%)	1 (33.3%)	0 (0.0%)	0 (0.0%)	2 (66.7%)
		pulmonary NEC	8 (61.5%)	1 (12.5%)	0 (0.0%)	0 (0.0%)	7 (87.5%)
		pulmonary SCNEC	6 (75.0%)	0 (0.0%)	0 (0.0%)	0 (0.0%)	6 (100.0%)
		pulmonary LCNEC	2 (25.0%)	1 (50.0%)	0 (0.0%)	0 (0.0%)	1 (50.0%)
	GEP-NEN		54 (80.6%)	46 (85.2%)	3 (5.6%)	1 (1.9%)	4 (7.4%)
		GEP-NET	46 (85.2%)	44 (95.7%)	0 (0.0%)	1 (2.2%)	1 (2.2%)
		NET G1	36 (78.3%)	35 (97.2%)	0 (0.0%)	1 (2.8%)	0 (0.0%)
		NET G2	8 (14.8%)	8 (100.0%)	0 (0.0%)	0 (0.0%)	0 (0.0%)
		NET G3	2 (4.3%)	1 (50.0%)	0 (0.0%)	0 (0.0%)	1 (50.0%)
		GEP-NEC	8 (14.8%)	2 (25.0%)	3 (37.5%)	0 (0.0%)	3 (37.5%)
		GEP-SCNEC	2 (25.0%)	0 (0.0%)	0 (0.0%)	0 (0.0%)	2 (100.0%)
		GEP-LCNEC	1 (12.5%)	0 (0.0%)	0 (0.0%)	0 (0.0%)	1 (100.0%)
		GEP-MiNEN	5 (62.5%)	2 (40.0%)	3 (60.0%)	0 (0.0%)	0 (0.0%)
	DLL3 expression in primary tumour
		DLL3 negative (IRS0-1)	51 (76.1%)	47(92.2%)	2 (3.9%)	1 (2.0%)	1 (2.0%)
		DLL3 weak (IRS2-3)	1 (1.5%)	0 (0.0%)	1 (100.0%)	0 (0.0%)	0 (0.0%)
		DLL3 moderate (IRS4-8)	1 (1.5%)	0 (0.0%)	0 (0.0%)	0 (0.0%)	1 (100.0%)
		DLL3 strong (IRS9-12)	14 (20.9%)	1 (7.1%)	0 (0.0%)	0 (0.0%)	13 (92.9%)
